# Supplementary material for: Antipsychotic prescribing trends in England: role of regional disparities, health inequalities and ethnic density
Source: BJPsych Open. 2026 Feb 23;12(2):e72. doi: 10.1192/bjo.2026.10989 (PMC12946918; doi:10.1192/bjo.2026.10989)
Supplement: Khan et al. supplementary material [file S2056472426109892sup001.xlsx]

## Sheet: Table S1
Table S1: RECORD Checklist
	Item No.	STROBE items	RECORD items	Location in manuscript where items are reported
Title and abstract
	1	(a) Indicate the study’s design with a commonly used term in the title or the abstract (b) Provide in the abstract an informative and balanced summary of what was done and what was found	RECORD 1.1: The type of data used should be specified in the title or abstract. When possible, the name of the databases used should be included.	Abstract - Methods
			RECORD 1.2: If applicable, the geographic region and timeframe within which the study took place should be reported in the title or abstract.	Abstract – Title / Methods
			RECORD 1.3: If linkage between databases was conducted for the study, this should be clearly stated in the title or abstract.	Not applicable
Introduction
Background rationale	2	Explain the scientific background and rationale for the investigation being reported		Introduction – Paragraphs 2-5
Objectives	3	State specific objectives, including any prespecified hypotheses		Introduction – Paragraph 6
Methods
Study Design	4	Present key elements of study design early in the paper		Methods – Data design and sources
Setting	5	Describe the setting, locations, and relevant dates, including periods of recruitment, exposure, follow-up, and data collection		Methods – Data extraction and processing
Participants	6	(a) Cohort study - Give the eligibility criteria, and the sources and methods of selection of participants. Describe methods of follow-up	RECORD 6.1: The methods of study population selection (such as codes or algorithms used to identify subjects) should be listed in detail. If this is not possible, an explanation should be provided.	Methods – Data extraction and processing
		Case-control study - Give the eligibility criteria, and the sources and methods of case ascertainment and control selection. Give the rationale for the choice of cases and controls
		Cross-sectional study - Give the eligibility criteria, and the sources and methods of selection of participants	RECORD 6.2: Any validation studies of the codes or algorithms used to select the population should be referenced. If validation was conducted for this study and not published elsewhere, detailed methods and results should be provided.	Database development and validation studies are cited in the Methods - Database
		(b) Cohort study - For matched studies, give matching criteria and number of exposed and unexposed	RECORD 6.3: If the study involved linkage of databases, consider use of a flow diagram or other graphical display to demonstrate the data linkage process, including the number of individuals with linked data at each stage.	Not applicable
		Case-control study - For matched studies, give matching criteria and the number of controls per case
Variables	7	Clearly define all outcomes, exposures, predictors, potential confounders, and effect modifiers. Give diagnostic criteria, if applicable.	RECORD 7.1: A complete list of codes and algorithms used to classify exposures, outcomes, confounders, and effect modifiers should be provided. If these cannot be reported, an explanation should be provided.	Methods – Data extraction and processing & Statistical analyses
Data sources/ measurement	8	For each variable of interest, give sources of data and details of methods of assessment (measurement).		Methods – Data extraction and processing
		Describe comparability of assessment methods if there is more than one group
Bias	9	Describe any efforts to address potential sources of bias		Not applicable
Study size	10	Explain how the study size was arrived at		Methods - Data extraction and processing
Quantitative variables	11	Explain how quantitative variables were handled in the analyses. If applicable, describe which groupings were chosen, and why		Not applicable
Statistical methods	12	(a) Describe all statistical methods, including those used to control for confounding		Methods – Statistical analyses
		(b) Describe any methods used to examine subgroups and interactions
		(c) Explain how missing data were addressed
		(d) Cohort study - If applicable, explain how loss to follow-up was addressed
		Case-control study - If applicable, explain how matching of cases and controls was addressed
		Cross-sectional study - If applicable, describe analytical methods taking account of sampling strategy
		(e) Describe any sensitivity analyses
Data access and cleaning methods		..	RECORD 12.1: Authors should describe the extent to which the investigators had access to the database population used to create the study population.	All data are publicly available – Methods – Data extraction and processing & Data sharing statement
			RECORD 12.2: Authors should provide information on the data cleaning methods used in the study.	N/A as the database provide clean data
Linkage		..	RECORD 12.3: State whether the study included person-level, institutional-level, or other data linkage across two or more databases. The methods of linkage and methods of linkage quality evaluation should be provided.	Not applicable
Results
Participants	13	(a) Report the numbers of individuals at each stage of the study (e.g., numbers potentially eligible, examined for eligibility, confirmed eligible, included in the study, completing follow-up, and analysed)	RECORD 13.1: Describe in detail the selection of the persons included in the study (i.e., study population selection) including filtering based on data quality, data availability and linkage. The selection of included persons can be described in the text and/or by means of the study flow diagram.	Not applicable
		(b) Give reasons for non-participation at each stage.
		(c) Consider use of a flow diagram
Descriptive data	14	(a) Give characteristics of study participants (e.g., demographic, clinical, social) and information on exposures and potential confounders		Not applicable
		(b) Indicate the number of participants with missing data for each variable of interest
		(c) Cohort study - summarise follow-up time (e.g., average and total amount)
Outcome data	15	Cohort study - Report numbers of outcome events or summary measures over time		Figure 1 and Table S1
		Case-control study - Report numbers in each exposure category, or summary measures of exposure
		Cross-sectional study - Report numbers of outcome events or summary measures
Main results	16	(a) Give unadjusted estimates and, if applicable, confounder-adjusted estimates and their precision (e.g., 95% confidence interval). Make clear which confounders were adjusted for and why they were included		Figure 2, 3, 4
		(b) Report category boundaries when continuous variables were categorized		Table 1,2,3
		(c) If relevant, consider translating estimates of relative risk into absolute risk for a meaningful time period
Other analyses	17	Report other analyses done—e.g., analyses of subgroups and interactions, and sensitivity analyses		Figure 3, Figure S3, Figure S4
Discussion
Key results	18	Summarise key results with reference to study objectives		Discussion – First paragraph
Limitations	19	Discuss limitations of the study, taking into account sources of potential bias or imprecision. Discuss both direction and magnitude of any potential bias	RECORD 19.1: Discuss the implications of using data that were not created or collected to answer the specific research question(s). Include discussion of misclassification bias, unmeasured confounding, missing data, and changing eligibility over time, as they pertain to the study being reported.	Discussion – Strengths and limitations
Interpretation	20	Give a cautious overall interpretation of results considering objectives, limitations, multiplicity of analyses, results from similar studies, and other relevant evidence		Discussion – Paragraph 2 - 8
Generalisability	21	Discuss the generalisability (external validity) of the study results		Generalisability issues have been discussed throughout the discussion.
Other Information
Funding	22	Give the source of funding and the role of the funders for the present study and, if applicable, for the original study on which the present article is based		Funding
Accessibility of protocol, raw data, and programming code		..	RECORD 22.1: Authors should provide information on how to access any supplemental information such as the study protocol, raw data, or programming code.	Data availability statement
*Reference: Benchimol EI, Smeeth L, Guttmann A, Harron K, Moher D, Petersen I, Sørensen HT, von Elm E, Langan SM, the RECORD Working Committee. The REporting of studies Conducted using Observational Routinely-collected health Data (RECORD) Statement. PLoS Medicine 2015; in press.
*Checklist is protected under Creative Commons Attribution (CC BY) license.

## Sheet: Table S2
Table S2: NHS Regions and Integrated Care Boards (ICB)
East of England
NHS BEDFORDSHIRE, LUTON AND MILTON KEYNES INTEGRATED CARE BOARD
NHS CAMBRIDGESHIRE AND PETERBOROUGH INTEGRATED CARE BOARD
NHS HERTFORDSHIRE AND WEST ESSEX INTEGRATED CARE BOARD
NHS MID AND SOUTH ESSEX INTEGRATED CARE BOARD
NHS NORFOLK AND WAVENEY INTEGRATED CARE BOARD
NHS SUFFOLK AND NORTH EAST ESSEX INTEGRATED CARE BOARD
London
NHS NORTH CENTRAL LONDON INTEGRATED CARE BOARD
NHS NORTH EAST LONDON INTEGRATED CARE BOARD
NHS NORTH WEST LONDON INTEGRATED CARE BOARD
NHS SOUTH EAST LONDON INTEGRATED CARE BOARD
NHS SOUTH WEST LONDON INTEGRATED CARE BOARD
Midland
NHS BIRMINGHAM AND SOLIHULL INTEGRATED CARE BOARD
NHS BLACK COUNTRY INTEGRATED CARE BOARD
NHS COVENTRY AND WARWICKSHIRE INTEGRATED CARE BOARD
NHS DERBY AND DERBYSHIRE INTEGRATED CARE BOARD
NHS HEREFORDSHIRE AND WORCESTERSHIRE INTEGRATED CARE BOARD
NHS LEICESTER, LEICESTERSHIRE AND RUTLAND INTEGRATED CARE BOARD
NHS LINCOLNSHIRE INTEGRATED CARE BOARD
NHS NORTHAMPTONSHIRE INTEGRATED CARE BOARD
NHS NOTTINGHAM AND NOTTINGHAMSHIRE INTEGRATED CARE BOARD
NHS SHROPSHIRE, TELFORD AND WREKIN INTEGRATED CARE BOARD
NHS STAFFORDSHIRE AND STOKE-ON-TRENT INTEGRATED CARE BOARD
North East and Yorkshire
NHS HUMBER AND NORTH YORKSHIRE INTEGRATED CARE BOARD
NHS NORTH EAST AND NORTH CUMBRIA INTEGRATED CARE BOARD
NHS SOUTH YORKSHIRE INTEGRATED CARE BOARD
NHS WEST YORKSHIRE INTEGRATED CARE BOARD
North West
NHS CHESHIRE AND MERSEYSIDE INTEGRATED CARE BOARD
NHS GREATER MANCHESTER INTEGRATED CARE BOARD
NHS LANCASHIRE AND SOUTH CUMBRIA INTEGRATED CARE BOARD
South East
NHS BUCKINGHAMSHIRE, OXFORDSHIRE AND BERKSHIRE WEST INTEGRATED CARE BOARD
NHS FRIMLEY INTEGRATED CARE BOARD
NHS HAMPSHIRE AND ISLE OF WIGHT INTEGRATED CARE BOARD
NHS KENT AND MEDWAY INTEGRATED CARE BOARD
NHS SURREY HEARTLANDS INTEGRATED CARE BOARD
NHS SUSSEX INTEGRATED CARE BOARD
South West
NHS BATH AND NORTH EAST SOMERSET, SWINDON AND WILTSHIRE INTEGRATED CARE BOARD
NHS BRISTOL, NORTH SOMERSET AND SOUTH GLOUCESTERSHIRE INTEGRATED CARE BOARD
NHS CORNWALL AND THE ISLES OF SCILLY INTEGRATED CARE BOARD
NHS DEVON INTEGRATED CARE BOARD
NHS DORSET INTEGRATED CARE BOARD
NHS GLOUCESTERSHIRE INTEGRATED CARE BOARD
NHS SOMERSET INTEGRATED CARE BOARD

## Sheet: Table S3
Table S3: ICB-level prescription count per 1000 population
ICB	First Generation Antipsychotics											Second Generation Antipsychotics											Total Antipsychotics
	Prescription count per 1000 population						Regression output					Prescription count per 1000 population						Regression output					Prescription count per 1000 population						Regression output
	2019	2020	2021	2022	2023	2024	Estimate	95% LCI	95% UCI	std.error	p.value	2019	2020	2021	2022	2023	2024	Estimate	95% LCI	95% UCI	std.error	p.value	2019	2020	2021	2022	2023	2024	Estimate	95% LCI	95% UCI	std.error	p.value
NHS BATH AND NORTH EAST SOMERSET, SWINDON AND WILTSHIRE INTEGRATED CARE BOARD	12.67	11.5302	9.97421	9.46608	9.33169	9.61644	-0.638571	-0.977313	-0.29983	0.172827	0.0209295	141.949	146.15	148.349	150.346	154.323	162.97	3.76029	2.73594	4.78463	0.522626	<0.01	154.619	157.68	158.323	159.812	163.655	172.587	3.76029	2.73594	4.78463	0.522626	<0.01
NHS BEDFORDSHIRE, LUTON AND MILTON KEYNES INTEGRATED CARE BOARD	8.74482	9.07002	8.16832	8.10401	8.18656	8.24788	-0.147429	-0.293958	-0.000898924	0.07476	0.119891	125.083	136.293	143.714	150.301	155.725	160.101	6.85657	5.748	7.96514	0.565597	<0.01	133.828	145.363	151.882	158.405	163.911	168.349	6.85657	5.748	7.96514	0.565597	<0.01
NHS BIRMINGHAM AND SOLIHULL INTEGRATED CARE BOARD	10.9834	10.9725	9.76761	9.35275	9.27418	8.99608	-0.440571	-0.595999	-0.285143	0.0793	0.0051375	142.66	149.624	154.28	158.955	161.064	162.232	3.91	2.89862	4.92138	0.516011	<0.01	153.644	160.597	164.048	168.308	170.338	171.228	3.91	2.89862	4.92138	0.516011	<0.01
NHS BLACK COUNTRY INTEGRATED CARE BOARD	17.2762	16.2322	14.8599	14.6081	13.8771	13.6127	-0.732857	-0.919358	-0.546357	0.0951533	<0.01	181.868	193.377	197.96	203.968	207.955	213.409	5.92629	4.8655	6.98707	0.541216	<0.01	199.144	209.609	212.82	218.576	221.832	227.022	5.92629	4.8655	6.98707	0.541216	<0.01
NHS BRISTOL, NORTH SOMERSET AND SOUTH GLOUCESTERSHIRE INTEGRATED CARE BOARD	15.9894	14.3121	13.1419	12.2206	10.2977	9.29624	-1.32571	-1.44433	-1.2071	0.060517	<0.01	147.761	145.904	144.144	144.668	142.02	138.139	-1.69171	-2.26936	-1.11407	0.294717	<0.01	163.75	160.216	157.286	156.889	152.317	147.436	-1.69171	-2.26936	-1.11407	0.294717	<0.01
NHS BUCKINGHAMSHIRE, OXFORDSHIRE AND BERKSHIRE WEST INTEGRATED CARE BOARD	8.92409	8.88242	7.71008	7.48006	7.63665	7.7657	-0.277143	-0.484965	-0.0693207	0.106032	0.0591849	107.248	114.394	117.083	116.712	119.446	123.325	2.71886	1.7777	3.66001	0.48018	<0.01	116.172	123.277	124.793	124.192	127.082	131.091	2.71886	1.7777	3.66001	0.48018	<0.01
NHS CAMBRIDGESHIRE AND PETERBOROUGH INTEGRATED CARE BOARD	15.8536	15.3327	14.9476	13.9252	13.0118	13.0458	-0.628	-0.7627	-0.4933	0.0687244	<0.01	134.852	141.327	146.98	149.137	150.663	153.723	3.55714	2.5982	4.51609	0.489259	<0.01	150.705	156.66	161.927	163.062	163.675	166.768	3.55714	2.5982	4.51609	0.489259	<0.01
NHS CHESHIRE AND MERSEYSIDE INTEGRATED CARE BOARD	25.4752	25.4837	23.5176	22.3014	20.9788	19.9313	-1.21343	-1.42077	-1.00609	0.105785	<0.01	196.981	203.093	208.062	212.363	211.084	215.192	3.40914	2.30789	4.5104	0.561865	<0.01	222.457	228.577	231.58	234.664	232.063	235.124	3.40914	2.30789	4.5104	0.561865	<0.01
NHS CORNWALL AND THE ISLES OF SCILLY INTEGRATED CARE BOARD	16.6753	14.9934	13.2906	11.773	11.4234	10.6481	-1.21086	-1.48342	-0.938296	0.139062	<0.01	144.221	155.935	164.47	169.86	174.725	173.503	5.94743	3.89345	8.00141	1.04795	<0.01	160.896	170.929	177.761	181.633	186.149	184.151	5.94743	3.89345	8.00141	1.04795	<0.01
NHS COVENTRY AND WARWICKSHIRE INTEGRATED CARE BOARD	12.0629	11.9599	11.618	11.5343	10.963	10.9503	-0.246857	-0.307545	-0.186169	0.0309632	<0.01	150.789	164.957	175.415	180.944	183.054	189.429	7.22829	5.18342	9.27315	1.0433	<0.01	162.852	176.917	187.033	192.478	194.018	200.38	7.22829	5.18342	9.27315	1.0433	<0.01
NHS DERBY AND DERBYSHIRE INTEGRATED CARE BOARD	20.2608	19.3659	17.5846	17.4663	16.5293	15.9195	-0.866571	-1.05709	-0.676053	0.0972033	<0.01	149.544	158.182	163.816	169.165	169.968	173.779	4.62629	3.42181	5.83076	0.614529	<0.01	169.805	177.548	181.401	186.632	186.497	189.699	4.62629	3.42181	5.83076	0.614529	<0.01
NHS DEVON INTEGRATED CARE BOARD	23.6141	23.2689	21.4103	20.7059	20.8234	20.3313	-0.698571	-0.964444	-0.432699	0.135649	0.00674519	180.753	182.008	179.36	176.893	173.912	172.379	-1.96057	-2.56033	-1.36081	0.306002	<0.01	204.367	205.277	200.77	197.599	194.735	192.71	-1.96057	-2.56033	-1.36081	0.306002	<0.01
NHS DORSET INTEGRATED CARE BOARD	14.6906	14.6628	12.7558	11.9686	12.1929	12.4612	-0.552857	-0.903488	-0.202227	0.178893	0.0365589	129.548	140.031	145.031	145.525	145.611	150.415	3.474	1.81165	5.13635	0.848138	0.0149014	144.238	154.693	157.787	157.494	157.804	162.876	3.474	1.81165	5.13635	0.848138	0.0149014
NHS FRIMLEY INTEGRATED CARE BOARD	11.0339	10.8475	9.27825	9.71741	9.13512	9.16648	-0.399714	-0.62237	-0.177058	0.1136	0.0244808	119.373	123.361	123.702	123.03	126.787	135.012	2.50914	1.16502	3.85327	0.685779	0.0216028	130.407	134.208	132.98	132.748	135.922	144.179	2.50914	1.16502	3.85327	0.685779	0.0216028
NHS GLOUCESTERSHIRE INTEGRATED CARE BOARD	19.9127	20.1065	18.3323	17.2774	16.5769	16.2433	-0.856857	-1.08629	-0.627424	0.117058	<0.01	189.319	198.217	201.821	202.461	206.062	208.869	3.48314	2.38218	4.5841	0.561714	<0.01	209.232	218.324	220.153	219.739	222.639	225.112	3.48314	2.38218	4.5841	0.561714	<0.01
NHS GREATER MANCHESTER INTEGRATED CARE BOARD	20.0194	19.9879	18.4356	17.5869	16.2879	15.2617	-1.02143	-1.19482	-0.848033	0.0884669	<0.01	184.427	190.695	192.237	191.671	187.422	186.523	0.002	-1.65181	1.65581	0.843779	0.98	204.447	210.683	210.673	209.258	203.709	201.785	0.002	-1.65181	1.65581	0.843779	0.98
NHS HAMPSHIRE AND ISLE OF WIGHT INTEGRATED CARE BOARD	15.3781	15.5522	13.6326	13.6981	13.6996	13.1981	-0.468	-0.72533	-0.21067	0.131291	0.023489	169.759	178.283	183.989	188.113	190.761	196.001	4.936	4.04973	5.82227	0.452177	<0.01	185.137	193.835	197.621	201.811	204.461	209.199	4.936	4.04973	5.82227	0.452177	<0.01
NHS HEREFORDSHIRE AND WORCESTERSHIRE INTEGRATED CARE BOARD	12.4923	13.0315	12.646	12.2635	11.925	11.7373	-0.212571	-0.348734	-0.0764085	0.0694709	0.0376635	161.608	170.896	179.46	184.439	187.382	192.417	5.95629	4.75077	7.1618	0.615057	<0.01	174.1	183.927	192.106	196.703	199.307	204.154	5.95629	4.75077	7.1618	0.615057	<0.01
NHS HERTFORDSHIRE AND WEST ESSEX INTEGRATED CARE BOARD	10.5292	9.87339	8.8414	8.50556	8.39295	7.94544	-0.504857	-0.64857	-0.361144	0.0733229	<0.01	130.685	139.966	141.257	145.746	150.076	154.9	4.45486	3.6299	5.27982	0.420898	<0.01	141.214	149.839	150.098	154.252	158.469	162.845	4.45486	3.6299	5.27982	0.420898	<0.01
NHS HUMBER AND NORTH YORKSHIRE INTEGRATED CARE BOARD	19.0792	18.3289	16.67	15.9569	15.9279	15.9504	-0.673143	-0.969699	-0.376586	0.151304	0.011256	134.773	137.268	141.095	144.541	144.52	148.572	2.69114	2.19801	3.18428	0.2516	<0.01	153.852	155.597	157.765	160.498	160.448	164.522	2.69114	2.19801	3.18428	0.2516	<0.01
NHS KENT AND MEDWAY INTEGRATED CARE BOARD	9.31252	9.48391	8.47606	7.91482	7.92091	7.81657	-0.362857	-0.5215	-0.204215	0.0809401	0.0109643	135.374	141.551	146.575	148.811	150.472	153.847	3.46857	2.65646	4.28068	0.41434	<0.01	144.687	151.034	155.051	156.726	158.393	161.664	3.46857	2.65646	4.28068	0.41434	<0.01
NHS LANCASHIRE AND SOUTH CUMBRIA INTEGRATED CARE BOARD	19.405	18.5937	17.1554	16.2807	15.8118	15.1953	-0.863429	-1.01334	-0.713512	0.0764879	<0.01	164.524	168.037	170.306	173.212	173.572	172.585	1.70971	0.907232	2.5122	0.40943	0.0139651	183.929	186.63	187.461	189.493	189.383	187.781	1.70971	0.907232	2.5122	0.40943	0.0139651
NHS LEICESTER, LEICESTERSHIRE AND RUTLAND INTEGRATED CARE BOARD	21.9867	20.715	18.6307	18.2818	18.2497	17.0685	-0.924571	-1.23309	-0.616055	0.157406	<0.01	112.109	120.337	124.553	127.508	136.587	143.485	5.95886	5.10163	6.81608	0.437359	<0.01	134.095	141.052	143.183	145.79	154.837	160.553	5.95886	5.10163	6.81608	0.437359	<0.01
NHS LINCOLNSHIRE INTEGRATED CARE BOARD	21.7183	19.958	17.9251	16.9142	16.773	15.7407	-1.15686	-1.47944	-0.834276	0.164582	<0.01	187.996	197.252	206.452	206.952	208.787	213.825	4.69343	3.05184	6.33501	0.837544	<0.01	209.714	217.21	224.377	223.866	225.56	229.566	4.69343	3.05184	6.33501	0.837544	<0.01
NHS MID AND SOUTH ESSEX INTEGRATED CARE BOARD	10.097	9.89482	9.7745	10.2621	8.8876	8.94109	-0.237429	-0.439137	-0.0357202	0.102912	0.0822947	147.659	156.081	160.642	168.11	174.979	180.653	6.54629	6.14631	6.94626	0.204067	<0.01	157.756	165.976	170.416	178.372	183.867	189.594	6.54629	6.14631	6.94626	0.204067	<0.01
NHS NORFOLK AND WAVENEY INTEGRATED CARE BOARD	20.8133	19.6896	16.9598	15.9164	15.7868	15.3331	-1.14686	-1.56026	-0.733454	0.21092	0.00555258	209.134	218.529	224.665	228.456	223.249	227.504	3.13714	0.96357	5.31072	1.10897	0.0473984	229.948	238.219	241.625	244.372	239.036	242.838	3.13714	0.96357	5.31072	1.10897	0.0473984
NHS NORTH CENTRAL LONDON INTEGRATED CARE BOARD	12.5623	12.4413	11.385	11.3687	11.8354	12.0528	-0.124571	-0.361565	0.112422	0.120915	0.361115	138.847	148.676	156.617	165.197	174.734	191.681	10.0251	8.6528	11.3975	0.700176	<0.01	151.409	161.117	168.002	176.566	186.57	203.734	10.0251	8.6528	11.3975	0.700176	<0.01
NHS NORTH EAST AND NORTH CUMBRIA INTEGRATED CARE BOARD	19.5637	18.8991	17.0743	16.1102	15.2136	14.6029	-1.05229	-1.21735	-0.887226	0.0842142	0.00023596	215.992	218.887	220.427	221.267	221.853	225.308	1.60914	1.19775	2.02053	0.209894	<0.01	235.556	237.786	237.501	237.377	237.066	239.911	1.60914	1.19775	2.02053	0.209894	<0.01
NHS NORTH EAST LONDON INTEGRATED CARE BOARD	15.9486	15.9377	14.9212	14.8847	14.931	15.2883	-0.182	-0.379147	0.0151465	0.100585	0.144646	153.814	163.346	169.432	177.716	184.66	196.877	8.21629	7.44063	8.99194	0.395742	<0.01	169.762	179.284	184.353	192.601	199.591	212.165	8.21629	7.44063	8.99194	0.395742	<0.01
NHS NORTH WEST LONDON INTEGRATED CARE BOARD	9.49549	9.32921	8.85151	8.72425	8.50765	8.40558	-0.229714	-0.280761	-0.178667	0.0260444	<0.01	132.034	139.459	144.504	152.083	158.578	167.565	6.93114	6.44771	7.41458	0.246651	<0.01	141.53	148.788	153.355	160.807	167.086	175.97	6.93114	6.44771	7.41458	0.246651	<0.01
NHS NORTHAMPTONSHIRE INTEGRATED CARE BOARD	15.4061	16.028	15.0812	14.165	12.8171	12.633	-0.698571	-0.963002	-0.434141	0.134913	0.00661577	181.126	189.233	193.577	191.545	191.737	189.844	1.40143	-0.439318	3.24218	0.939157	0.209921	196.532	205.261	208.659	205.71	204.554	202.477	1.40143	-0.439318	3.24218	0.939157	0.209921
NHS NOTTINGHAM AND NOTTINGHAMSHIRE INTEGRATED CARE BOARD	16.1457	16.6637	14.8233	14.2384	13.5442	13.2696	-0.695429	-0.936486	-0.454371	0.122989	<0.01	117.815	123.76	129.18	132.991	134.789	140.399	4.28	3.64934	4.91066	0.321766	<0.01	133.961	140.424	144.003	147.23	148.333	153.669	4.28	3.64934	4.91066	0.321766	<0.01
NHS SHROPSHIRE, TELFORD AND WREKIN INTEGRATED CARE BOARD	15.7932	14.5489	12.6774	12.5527	11.3873	11.1074	-0.943143	-1.18753	-0.698753	0.124689	<0.01	134.919	132.15	132.684	129.012	124.192	118.792	-3.09143	-4.07963	-2.10323	0.504183	<0.01	150.712	146.699	145.361	141.565	135.58	129.899	-3.09143	-4.07963	-2.10323	0.504183	<0.01
NHS SOMERSET INTEGRATED CARE BOARD	19.1151	18.6585	15.56	14.4421	14.6678	13.0263	-1.244	-1.64294	-0.845058	0.203542	<0.01	117.956	128.671	129.71	126.729	128.37	126.926	1.17057	-0.75602	3.09716	0.982955	0.299542	137.071	147.329	145.27	141.171	143.038	139.952	1.17057	-0.75602	3.09716	0.982955	0.299542
NHS SOUTH EAST LONDON INTEGRATED CARE BOARD	9.67147	9.60533	8.59915	8.64029	8.52749	8.61206	-0.242857	-0.396866	-0.0888487	0.0785758	0.0365481	126.114	132.124	133.16	136.057	140.488	144.279	3.396	2.84918	3.94282	0.278991	<0.01	135.786	141.729	141.759	144.697	149.016	152.892	3.396	2.84918	3.94282	0.278991	<0.01
NHS SOUTH WEST LONDON INTEGRATED CARE BOARD	11.746	11.6857	10.8918	10.2554	10.3745	10.3862	-0.325429	-0.481451	-0.169406	0.0796033	0.0149981	142.549	150.692	156.935	162.582	165.393	171.4	5.54257	4.78678	6.29836	0.385608	<0.01	154.295	162.378	167.827	172.837	175.767	181.786	5.54257	4.78678	6.29836	0.385608	<0.01
NHS SOUTH YORKSHIRE INTEGRATED CARE BOARD	21.1619	20.3616	18.1403	17.5528	16.596	16.2821	-1.03629	-1.29018	-0.782387	0.12954	<0.01	128.207	131.783	136.509	140.871	145.682	149.716	4.38886	4.23136	4.54635	0.0803543	<0.01	149.369	152.145	154.649	158.424	162.278	165.998	4.38886	4.23136	4.54635	0.0803543	<0.01
NHS STAFFORDSHIRE AND STOKE-ON-TRENT INTEGRATED CARE BOARD	12.5347	13.0132	11.3698	10.759	10.277	10.1464	-0.591429	-0.820974	-0.361883	0.117115	0.00723118	119.557	116.683	113.619	111.917	109.037	108.464	-2.28914	-2.65537	-1.92292	0.186849	<0.01	132.092	129.696	124.988	122.676	119.314	118.611	-2.28914	-2.65537	-1.92292	0.186849	<0.01
NHS SUFFOLK AND NORTH EAST ESSEX INTEGRATED CARE BOARD	14.4898	15.4321	13.6147	12.9699	12.2004	12.2641	-0.613714	-0.913174	-0.314254	0.152786	0.0159062	192.046	202.541	207.783	210.425	213.768	216.529	4.53514	3.20533	5.86496	0.678476	<0.01	206.535	217.973	221.398	223.395	225.969	228.793	4.53514	3.20533	5.86496	0.678476	<0.01
NHS SURREY HEARTLANDS INTEGRATED CARE BOARD	9.14172	10.0722	8.53578	8.36577	8.17936	8.49285	-0.259714	-0.524867	0.00543808	0.135282	0.127301	100.49	105.42	109.433	113.075	116.238	122.155	4.126	3.78324	4.46876	0.174876	<0.01	109.632	115.492	117.969	121.441	124.418	130.648	4.126	3.78324	4.46876	0.174876	<0.01
NHS SUSSEX INTEGRATED CARE BOARD	12.3601	12.4445	11.3438	10.8793	10.9316	11.2933	-0.295429	-0.513337	-0.0775202	0.111178	0.0565515	194.611	206.771	211.474	214.468	219.448	227.404	5.85686	4.62333	7.09039	0.629352	<0.01	206.972	219.215	222.818	225.347	230.38	238.697	5.85686	4.62333	7.09039	0.629352	<0.01
NHS WEST YORKSHIRE INTEGRATED CARE BOARD	21.8	21.6408	19.2838	18.7973	18.068	18.2043	-0.834	-1.15407	-0.513934	0.163299	0.00694766	175.225	183.345	186.609	189.928	192.566	199.223	4.31314	3.52006	5.10623	0.404636	<0.01	197.025	204.986	205.893	208.725	210.634	217.427	4.31314	3.52006	5.10623	0.404636	<0.01

## Sheet: Table S4
Table S4: Regression and smooth term analysis of FGA with ethnicity (Pakistani) and health inequality
Variable	Estimate	Std Error	t- value	P-value
Intercept	1.31	0.05	23.79	<0.01
Ethnicity (Pakistani)	-0.04	0.01	-3.02	<0.01
	EDF	Ref. EDF	F-value	P-value
Health inequality	1	1	30.54	<0.01
Model information
R-sq (adjusted)=0.43
Deviation explained=44.2%
GCV = 0.07
Scale estimate = 0.07
EDF=Estimated degrees of freedom
RDF= Reference degrees of freedom

## Sheet: Table S5
Table S5 : Regression and smooth term analysis of SGA with ethnicity (Pakistani) and health inequality
Variable	Estimate	Std Error	t- value	P-value
Intercept	17.47	0.56	30.75	<0.01
Ethnicity (Pakistani)	-0.43	0.19	-2.2	0.03
	EDF	Ref. EDF	F-value	P-value
Health inequality	7.74	8.58	4.42	<0.01
Model information
R-sq (adjusted)=0.44
Deviation explained=55.8%
GCV = 7.34
Scale estimate = 5.64
EDF=Estimated degrees of freedom
RDF= Reference degrees of freedom

## Sheet: Table S6
Table S6a: Regression and smooth term analysis of total prescription count with ethnicity (Asian) and health inequality
Variable	Estimate	Std Error	t- value	P-value
Intercept	18.69	0.63	29.31	<0.01
Ethnicity (Asian)	-0.11	0.05	-1.93	0.06
	EDF	Ref. EDF	F-value	P-value
Health inequality	6.46	7.58	4.01	<0.01
Model information
R-sq (adjusted)=0.41	Deviation explained=51.8%		GCV = 8.34
Scale estimate = 6.65	EDF=Estimated degrees of freedom
RDF= Reference degrees of freedom
Table S6b: Regression and smooth term analysis of total prescription count with ethnicity (Black) and health inequality
Variable	Estimate	Std Error	t- value	P-value
Intercept	18.48	0.62	29.73	<0.01
Ethnicity (Black)	-18.92	11.66	-1.62	0.11
	EDF	Ref. EDF	F-value	P-value
Health inequality	5.08	6.14	4.09	<0.01
Model information
R-sq (adjusted)=0.37	Deviation explained=46.4%		GCV = 8.55
Scale estimate = 7.11	EDF=Estimated degrees of freedom
RDF= Reference degrees of freedom

## Sheet: Figure S1
Figure S1: Variation in first- and second-generation antipsychotics at national level

## Sheet: Figure S2
Figure S2: Mean annual change in selected antipsychotic prescription items with 95% CI
1: NHS bath and north east somerset, swindon and wiltshire integrated care board, 2: NHS bedfordshire, luton and milton keynes integrated care board, 3: NHS birmingham and solihull integrated care board, 4: NHS black country integrated care board, 5: NHS bristol, north somerset and south gloucestershire integrated care board, 6: NHS buckinghamshire, oxfordshire and berkshire west integrated care …

## Sheet: Figure S3
Figure S3: Association between health inequalities and ethnicity (UK Pakistani) and FGA prescriptions

## Sheet: Figure S4
Figure S4: Association between health inequalities and ethnicity (UK Pakistani) and SGA prescriptions

[truncated: 1 more sheets: Figure S5]
